# Supplementary material for: Impact of Maternal Fish Consumption on Serum Docosahexaenoic Acid (DHA) Levels in Breastfed Infants: A Cross-Sectional Study of a Randomized Clinical Trial in Japan
Source: Nutrients. 2023 Oct 11;15(20):4338. doi: 10.3390/nu15204338 (PMC10609621; doi:10.3390/nu15204338)
Supplement: Supplementary file 1 [file nutrients-15-04338-s001.zip]

Archive with 1 entries (1 files):
- nutrients-2536042-supplementary.pdf
